# Supplementary material for: Urolithin and Reduced Urolithin Derivatives as Potent Inhibitors of Tyrosinase and Melanogenesis: Importance of the 4-Substituted Resorcinol Moiety
Source: Int J Mol Sci. 2021 May 25;22(11):5616. doi: 10.3390/ijms22115616 (PMC8199067; doi:10.3390/ijms22115616)
Supplement: Supplementary file 1 [file ijms-22-05616-s001.zip]

Archive with 1 entries (1 files):
- ijms-1218589-supplementary.pdf
